# Supplementary material for: Leptin Improves Parameters of Brown Adipose Tissue Thermogenesis in Lipodystrophic Mice
Source: Nutrients. 2021 Jul 22;13(8):2499. doi: 10.3390/nu13082499 (PMC8399124; doi:10.3390/nu13082499)
Supplement: Supplementary file 1 [file nutrients-13-02499-s001.zip]

Archive with 1 entries (1 files):
- nutrients-1285224-supplementary.pdf
